# Supplementary material for: Systematic Modification of the Substitution Pattern of the 7-Hydroxy-5-oxopyrazolo[4,3-b]pyridine-6-carboxamide Scaffold Enabled the Discovery of New Ligands with High Affinity and Selectivity for the Cannabinoid Type 2 Receptor
Source: Molecules. 2023 Jun 24;28(13):4958. doi: 10.3390/molecules28134958 (PMC10343475; doi:10.3390/molecules28134958)
Supplement: Supplementary file 1 [file molecules-28-04958-s001.zip]

Archive with 1 entries (1 files):
- molecules-2446410-supplementary.pdf
